# Supplementary material for: Evaluation of Germplasm Resistance in Several Soybean Accessions Against Soybean Fusarium Root Rot in Harbin, Heilongjiang Province, China
Source: Plants (Basel). 2026 Jan 26;15(3):379. doi: 10.3390/plants15030379 (PMC12899736; doi:10.3390/plants15030379)
Supplement: Supplementary file 1 [file plants-15-00379-s001.zip]

Archive with 2 entries (2 files):
- plants-4086789-supplementary.pdf
- plants-4086789-supplementary.xlsx
