# Supplementary material for: Evaluation of Germplasm Resistance in Several Soybean Accessions Against Soybean Fusarium Root Rot in Harbin, Heilongjiang Province, China
Source: Plants (Basel). 2026 Jan 26;15(3):379. doi: 10.3390/plants15030379 (PMC12899736; doi:10.3390/plants15030379)
Supplement: Supplementary file 1 [file plants-15-00379-s001.zip › plants-4086789-supplementary.xlsx]

## Sheet: Table S1
Table S1. Morphological characteristics of Fusarium species isolated from soybean root rot in Harbin.
Character	F. oxysporum A3	F. equiseti B2	F. brachygibbosum A6
Colony color (7d, 26°C)	White to pinkish-purple	Yellowish-brown, orange center	Light brown
Colony texture	Flocculent	Cotton-like	Velvety
Reverse pigmentation	Pale pink to purplish-red	Pale brown	Light brownish-yellow
Microconidia shape	Oval to kidney-shaped	Ellipsoid to oval	Oval to ellipsoid
Microconidia size (μm)	5-12 × 2.5-4 (n=50)	6-15 × 3-5 (n=50)	5-10 × 2.5-4 (n=50)
Microconidia septa	0-1	0-1	0-1
Microconidia arrangement	Dense pseudoheads on bottle-shaped phialides	Loose groups or scattered	Scattered, less abundant
Macroconidia shape	Fusiform, slightly curved dorsiventratlly	Fusiform, moderate curvature	Fusiform, strongly curved
Macroconidia size (μm)	25-45 × 3-5 (n=50)	30-60 × 4-6 (n=50)	30-50 × 3.5-5 (n=50)
Macroconidia septa	3-5	3-7	3-5
Basal cell	Distinct foot-shaped	Foot-shaped	Foot-shaped
Apical cell	Tapered, slightly hooked	Tapered	Tapered, pronounced hook
Chlamydospores	Absent	Abundant, verrucose, spherical to oval, 6-24 μm	Absent
Hyphal characteristics	Septate, branching at 70-90°, no constrictions	Septate, branching at 60-80°, occasional annular constrictions	Septate, varied branching angles (Y-, T-forms)
Mycelial bundles	Rarely observed	Occasionally sparse bundles (2-3 hyphae)	Readily formed, organized parallel bundles

## Sheet: Table S2
Table S2.Genbank Login number
Number	Login number
A1	PX490589
A3	PX490596
A6	PX490592
B2	PX490594
B4	PX490591
B7	PX490590
C3	PX490595
C6	PX490593

## Sheet: Table S3
Table S3. Morphometric measurements of soybean seedlings 14 days after inoculation with three Fusarium species
Treatment	Plant Height (cm)	Fresh Shoot Weight (g)	Fresh Root Weight (g)	Primary Root Length (cm)	Lateral Root Number	% Reduction in Height†	% Reduction in Root Weight†
Control (CK)	13.2 ± 0.6 a	0.90 ± 0.04 a	0.55 ± 0.03 a	9.4 ± 0.5 a	10.1 ± 1.2 a	-	-
F. oxysporum	7.2 ± 0.8 d	0.43 ± 0.06 d	0.21 ± 0.04 d	4.8 ± 0.7 d	3.2 ± 0.8 d	45.3***	61.8***
F. equiseti	9.2 ± 0.7 c	0.55 ± 0.05 c	0.30 ± 0.03 c	6.1 ± 0.6 c	5.3 ± 0.9 c	30.4***	45.3***
F. brachygibbosum	11.2 ± 0.5 b	0.74 ± 0.04 b	0.44 ± 0.03 b	8.1 ± 0.5 b	7.8 ± 1.0 b	15.2**	20.0**

## Sheet: Table S4
Table S4.Disease Seversity Index Table for 200 Varieties
Material Number	DSI	Origin	Material Number	DSI	Origin
23HJ0001	90	Heilongjiang	23HJ0118	56.67	Heilongjiang
23HJ0002	76.67	Heilongjiang	23HJ0119	53.33	Heilongjiang
23HJ0003	53.33	Abroad	23HJ0120	60	Heilongjiang
23HJ0004	53.33	Heilongjiang	23HJ0121	73.33	Heilongjiang
23HJ0005	23.33	US	23HJ0122	73.33	Heilongjiang
23HJ0006	66.67	Heilongjiang	23HJ0123	50	Heilongjiang
23HJ0007	66.67	Jilin	23HJ0124	50	Inner Mongolia
23HJ0008	37.5	Heilongjiang	23HJ0125	70	Jilin
23HJ0009	50	Heilongjiang	23HJ0126	36.67	Abroad
23HJ0010	36.67	Inner Mongolia	23HJ0127	33.33	Jilin
23HJ0011	58.33	Heilongjiang	23HJ0128	53.33	Heilongjiang
23HJ0012	40	Heilongjiang	23HJ0131	33.33	Jilin
23HJ0013	36.67	Jilin	23HJ0132	40	Heilongjiang
23HJ0016	90	Jilin	23HJ0133	43.33	Heilongjiang
23HJ0017	56.67	Heilongjiang	23HJ0135	30	Jilin
23HJ0018	66.67	Heilongjiang	23HJ0136	53.33	Jilin
23HJ0019	23.33	Heilongjiang	23HJ0137	43.33	Heilongjiang
23HJ0020	43.33	Heilongjiang	23HJ0138	33.33	Heilongjiang
23HJ0022	46.67	Heilongjiang	23HJ0139	53.33	Inner Mongolia
23HJ0024	33.33	Heilongjiang	23HJ0140	56.67	Jilin
23HJ0028	23.33	Inner Mongolia	23HJ0142	53.33	Jilin
23HJ0029	70	Heilongjiang	23HJ0143	46.67	Abroad
23HJ0030	91.67	Jilin	23HJ0144	60	US
23HJ0031	40	Heilongjiang	23HJ0145	36.67	Jilin
23HJ0032	26.67	Heilongjiang	23HJ0146	16.67	Heilongjiang
23HJ0033	80	Jilin	23HJ0147	56.67	Heilongjiang
23HJ0035	23.33	Jilin	23HJ0148	50	Jilin
23HJ0036	50	Jilin	23HJ0149	63.33	Jilin
23HJ0037	66.67	Heilongjiang	23HJ0150	26.67	Jilin
23HJ0038	87.5	Heilongjiang	23HJ0151	46.67	Abroad
23HJ0039	30	US	23HJ0152	30	Jilin
23HJ0040	53.33	Heilongjiang	23HJ0153	33.33	Heilongjiang
23HJ0041	91.67	Heilongjiang	23HJ0154	36.67	Heilongjiang
23HJ0042	50	Heilongjiang	23HJ0155	41.67	Inner Mongolia
23HJ0043	56.67	Heilongjiang	23HJ0156	13.33	Liaoning
23HJ0044	62.5	Jilin	23HJ0157	46.67	Heilongjiang
23HJ0046	90	Jilin	23HJ0158	30	Jilin
23HJ0048	66.67	Heilongjiang	23HJ0159	53.33	Heilongjiang
23HJ0049	23.33	Inner Mongolia	23HJ0160	50	Jilin
23HJ0050	56.67	Heilongjiang	23HJ0162	20	Jilin
23HJ0051	50	Heilongjiang	23HJ0163	23.33	US
23HJ0052	70	Heilongjiang	23HJ0164	76.67	Jilin
23HJ0053	20	Heilongjiang	23HJ0165	43.33	US
23HJ0054	30	Heilongjiang	23HJ0166	63.33	Jilin
23HJ0055	66.67	Heilongjiang	23HJ0167	53.33	Jilin
23HJ0056	33.33	Heilongjiang	23HJ0168	33.33	Jilin
23HJ0057	75	Heilongjiang	23HJ0169	46.67	Jilin
23HJ0059	25	US	23HJ0170	36.67	Jilin
23HJ0060	80	Inner Mongolia	23HJ0171	83.33	Jilin
23HJ0061	73.33	Jilin	23HJ0172	76.67	Jilin
23HJ0062	70	Heilongjiang	23HJ0173	53.33	Jilin
23HJ0063	53.33	Heilongjiang	23HJ0174	70	Jilin
23HJ0064	56.67	Heilongjiang	23HJ0175	26.67	US
23HJ0065	46.67	Heilongjiang	23HJ0176	66.67	Jilin
23HJ0066	33.33	Heilongjiang	23HJ0177	73.33	Jilin
23HJ0067	63.33	Jilin	23HJ0178	20.83	Jilin
23HJ0068	26.67	Heilongjiang	23HJ0179	53.33	Jilin
23HJ0069	56.67	Heilongjiang	23HJ0180	80	Jilin
23HJ0070	63.33	Heilongjiang	23HJ0181	53.33	Jilin
23HJ0071	56.67	Jilin	23HJ0182	43.33	Jilin
23HJ0072	53.33	Heilongjiang	23HJ0183	50	Heilongjiang
23HJ0073	76.67	Jilin	23HJ0184	86.67	Heilongjiang
23HJ0074	36.67	Jilin	23HJ0185	56.67	Heilongjiang
23HJ0075	30	Heilongjiang	23HJ0186	53.33	Jilin
23HJ0076	46.67	Jilin	23HJ0187	87.5	Jilin
23HJ0077	46.67	Jilin	23HJ0188	66.67	Jilin
23HJ0078	50	Jilin	23HJ0189	66.67	Jilin
23HJ0079	33.33	Heilongjiang	23HJ0190	30	Jilin
23HJ0080	33.33	Jilin	23HJ0191	66.67	Jilin
23HJ0081	66.67	Heilongjiang	23HJ0192	25	Jilin
23HJ0082	30	Heilongjiang	23HJ0193	61.11	Jilin
23HJ0084	30	Jilin	23HJ0194	83.33	Jilin
23HJ0085	80	Heilongjiang	23HJ0195	53.33	Jilin
23HJ0086	40	Heilongjiang	23HJ0196	62.5	Jilin
23HJ0087	26.67	Jilin	23HJ0197	86.67	Jilin
23HJ0088	26.67	Heilongjiang	23HJ0198	40	Jilin
23HJ0089	56.67	Jilin	23HJ0199	53.7	Russia
23HJ0090	50	Heilongjiang	23HJ0200	53.33	Jilin
23HJ0092	70	Jilin	23HJ0201	55.56	Jilin
23HJ0093	30	Heilongjiang	23HJ0202	66.67	Jilin
23HJ0094	79.17	Heilongjiang	23HJ0203	73.33	Jilin
23HJ0095	43.33	Heilongjiang	23HJ0204	36.67	Jilin
23HJ0096	60	Jilin	23HJ0205	43.33	Jilin
23HJ0097	43.33	Heilongjiang	23HJ0206	53.33	Jilin
23HJ0098	66.67	Jilin	23HJ0207	56.67	Jilin
23HJ0099	66.67	Heilongjiang	23HJ0208	63.33	Abroad
23HJ0101	62.5	Heilongjiang	23HJ0209	54.17	Jilin
23HJ0102	76.67	Jilin	23HJ0210	56.67	Jilin
23HJ0103	50	Jilin	23HJ0211	46.67	Jilin
23HJ0105	20	Jilin	23HJ0212	53.33	Jilin
23HJ0106	40	Jilin	23HJ0213	76.67	Abroad
23HJ0108	90	Jilin	23HJ0215	43.33	Jilin
23HJ0109	33.33	Heilongjiang	23HJ0216	40	Abroad
23HJ0110	23.33	Abroad	23HJ0217	63.33	Jilin
23HJ0112	43.33	Heilongjiang	23HJ0218	36.67	Jilin
23HJ0113	33.33	Abroad	23HJ0219	54.17	Jilin
23HJ0114	53.33	Jilin	23HJ0220	63.33	Jilin
23HJ0115	41.67	Heilongjiang	23HJ0221	50	Jilin
23HJ0116	53.33	Jilin	23HJ0222	40	Jilin
23HJ0117	80	Inner Mongolia	23HJ0223	79.17	Jilin

## Sheet: Table S5
Table S5 .Disease seversity index table for pathogenicity identification of pathogenic
Name	DSI	pathogenicity
Fusarium oxysporum	0.8571	Hight
Fusarium. equiseti	0.5143	Medium
Fusarium. brachygibbosum	0.1429	low

## Sheet: Table S6
Table S6. Disease seversity index classification table of 200 materials for resistance
Resistance level	DSI	Frequency	Proportion(%)
HR	0≤DSI<25	13	0.065
R	25≤DSI<40	40	0.2
MS	40≤DSI<55	67	0.335
S	55≤DSI<70	43	0.215
HS	75≤DSI≤100	37	0.185

## Sheet: Table S7
TableS7. Quantitative primers for resistance genes
Gene Number	Primer sequence	Gene name
Glyma.16G135500	F:CGTAACAAACTCCCAGCC	GmTNL16
	R:GTCCACGCTACTTTGCTT
Glyma.03g242900	F:TTCAGGAGGGAAGTGGTC	GmSOD1
	R:ATTCTCATCCTCAGGGGC
Glyma.18G205800	F:GGGTTTGTGCCTCAACGG	GmFER
	R:GACGAGCCAACGAGACTT
Glyma.18G216900	F:TGATCCAGGCTACCAGGG	GmTAP1
	R:CTCTGGGTCAGCTTCAAA
